# Supplementary material for: Intestinal Dysbiosis, Tight Junction Proteins, and Inflammation in Rheumatoid Arthritis Patients: A Cross-Sectional Study
Source: Int J Mol Sci. 2024 Aug 8;25(16):8649. doi: 10.3390/ijms25168649 (PMC11354395; doi:10.3390/ijms25168649)
Supplement: Supplementary file 1 [file ijms-25-08649-s001.zip]

Archive with 1 entries (1 files):
- ijms-3117426-supplementary.pdf
